# Supplementary material for: Intergenerational effects of early life-stage temperature modulation on gene expression and DNA methylation in Atlantic cod (Gadus morhua)
Source: Epigenetics. 2023 Jul 27;18(1):2237759. doi: 10.1080/15592294.2023.2237759 (PMC10376914; doi:10.1080/15592294.2023.2237759)
Supplement: Supplemental Material [file KEPI_A_2237759_SM3549.zip]

Archive with 4 entries (3 files):
- Supplementary files/
- Supplementary files/Supplementary_table_1.docx
- Supplementary files/Supplementary_table_2.pdf
- Supplementary files/Supplementary_table_3.docx
